# Supplementary material for: Neotropical stingless bees display a strong response in cold tolerance with changes in elevation
Source: Conserv Physiol. 2022 Dec 21;10(1):coac073. doi: 10.1093/conphys/coac073 (PMC9773376; doi:10.1093/conphys/coac073)
Supplement: Web_Material_coac073 [file web_material_coac073.zip]

Archive with 1 entries (1 files):
- Meliponini Supp Materials_Revised_10_24_2022_CLEAN.docx
